# Supplementary material for: Coping with uncertainty in college: a TMIM-based study on incoming first-year university students
Source: Front Psychol. 2026 Jun 22;17:1794392. doi: 10.3389/fpsyg.2026.1794392 (PMC13333780; doi:10.3389/fpsyg.2026.1794392)
Supplement: Supplementary file 1 [file Table_1.XLSX]

## Sheet: Sheet1
index	UD1	UD2	UD3	AN1	AN2	AN3	NML1	NML2	NML3	NML4	NML5	NML6	NML7	NML8	NML9	NML10	IO1	IO2	IO3	OE1	OE2	OE3	EE1	EE2	EE3	EE4	EE5	EE6	IS1	IS2	IS3	IS4	Q11	gender	education	channelsforuniversityinformation	Choice1	Choice2	Choice3	Choice4	Choice5	Choice6	Choice7	Choice8	Choice9
1	5	5	5	5	5	5	4	4	4	4	4	4	4	4	4	4	3	3	3	3	3	3	3	3	3	3	3	3	4	4	4	4	3	2		1	0	1	0	0	1	0	0	0	0
2	6	7	7	5	5	6	5	5	4	4	3	5	4	2	2	1	3	2	2	5	5	5	3	3	4	3	3	3	5	5	5	6	3	2	2	1	1	1	0	0	1	0	0	0	0
3	5	5	5	3	3	3	4	4	4	4	4	4	4	4	4	4	3	3	3	4	4	4	4	4	4	4	4	4	5	5	5	5	3	2	2	0	0	1	0	0	1	0	0	0	1
4	4	5	5	4	4	5	3	3	3	3	2	2	4	4	4	4	3	2	3	3	3	3	3	4	4	3	3	3	4	5	5	5	3	1	2	1	0	1	0	0	0	0	0	0	0
5	7	7	7	4	4	4	2	4	2	4	4	5	5	5	5	5	3	3	3	3	4	3	5	4	5	4	4	4	4	6	6	6	3	1	2	0	1	1	1	0	1	0	0	0	0
6	6	6	6	4	3	3	4	4	4	4	4	4	4	4	4	4	3	3	2	3	3	3	4	3	3	4	4	4	5	5	5	5	3	1	2	0	1	1	0	0	1	0	0	0	0
7	5	5	5	5	5	5	4	4	3	3	4	4	4	4	4	4	3	3	3	4	4	3	3	3	3	3	3	3	5	5	5	5	3	1	2	1	1	1	0	0	1	0	0	0	0
8	4	5	4	3	4	4	4	4	4	4	4	4	4	5	4	4	2	2	2	4	5	4	4	4	4	3	4	3	5	5	5	4	3	1	2	1	1	1	0	0	1	0	0	0	0
9	4	5	4	3	3	3	4	4	4	4	4	4	4	4	4	4	2	2	2	4	4	3	3	4	4	4	4	4	5	5	5	5	3	1	2	0	1	0	0	0	1	0	0	0	0
10	5	5	6	4	5	6	4	4	4	4	4	4	4	4	5	4	3	3	4	3	4	4	3	4	4	4	4	4	4	5	5	5	3	1	2	1	1	0	0	0	0	0	0	0	0
11	7	7	7	7	7	7	5	5	5	5	5	5	5	5	5	5	5	5	5	5	5	5	2	2	2	3	2	2	2	1	1	2	3	1	2	1	1	0	0	0	0	0	0	0	0
12	4	5	4	5	5	5	4	3	4	4	4	4	4	4	4	4	3	3	3	4	4	4	4	4	4	4	4	4	5	5	5	5	3	1	2	1	1	1	1	0	0	0	0	0	0
13	7	7	7	7	7	7	5	5	3	5	3	5	5	5	3	3	3	4	4	4	3	3	3	2	2	2	3	3	3	2	2	2	3	1	2	0	1	0	0	0	1	0	1	0	0
14	4	5	5	4	4	4	4	3	4	4	3	3	3	3	3	3	4	3	3	4	4	3	3	3	3	3	3	3	5	5	5	5	3	1	2	0	1	1	1	0	0	0	0	0	0
15	7	6	6	6	6	6	4	4	3	4	3	3	4	4	4	4	2	3	3	3	3	3	3	2	2	2	3	3	3	2	2	2	3	1	2	1	1	1	1	0	0	0	0	0	0
16	5	6	6	4	4	4	4	4	3	4	3	3	3	4	4	4	4	3	4	4	4	4	3	3	3	3	3	3	6	6	6	6	3	1	2	1	1	1	1	0	1	0	0	0	0
17	5	6	7	3	3	4	4	4	3	4	4	4	4	4	3	3	2	3	2	4	4	3	3	4	4	4	3	4	5	6	5	5	3	2	2	1	0	1	0	0	1	0	0	0	0
18	5	7	7	4	5	5	4	5	3	5	3	3	4	3	3	4	4	4	4	3	3	3	3	3	3	3	3	3	5	5	4	4	3	1	2	1	1	0	0	0	0	0	0	0	0
19	5	5	5	4	4	4	4	4	3	4	4	3	4	4	4	4	4	4	4	4	4	4	3	4	4	4	4	4	4	4	5	4	3	1	2	1	0	1	1	0	0	0	0	0	0
20	6	7	7	6	6	6	4	4	3	4	4	3	3	3	2	3	3	3	4	3	4	3	3	3	3	4	4	4	5	5	5	4	3	1	2	1	0	0	0	1	1	0	0	0	0
21	5	7	4	5	5	5	4	4	4	4	4	4	4	4	4	4	2	2	2	4	4	4	4	4	4	4	4	4	6	6	6	6	3	1	2	1	1	1	1	1	1	0	0	0	0
22	5	6	4	6	6	6	4	4	4	4	4	4	5	5	4	4	2	2	2	4	4	4	4	4	4	3	4	4	6	6	6	6	3	1	4	0	1	1	0	0	1	0	0	0	0
23	4	6	6	3	3	5	4	4	4	4	4	4	4	4	4	4	5	2	3	4	4	3	4	4	4	4	3	3	6	6	6	6	3	1	2	0	1	1	1	0	1	0	0	0	0
24	5	7	7	5	5	6	4	5	3	4	4	4	4	4	5	4	3	3	4	4	3	3	3	3	3	4	4	4	5	5	6	5	3	2	2	0	0	1	0	0	1	0	0	0	0
25	7	7	7	4	4	4	5	5	4	1	3	3	3	4	3	2	2	2	2	4	4	4	4	4	4	4	4	4	6	6	6	6	3	1	2	1	0	1	0	0	0	0	0	0	0
26	4	4	4	3	3	3	3	4	2	2	4	4	4	4	4	4	3	3	3	4	3	3	2	3	3	5	5	5	6	6	6	4	3	1	2	1	1	0	0	0	0	0	0	0	0
27	7	7	7	7	7	7	3	3	3	3	2	4	4	4	3	3	3	3	3	5	5	5	2	2	2	2	3	2	5	5	5	5	3	1	2	1	1	1	1	1	1	0	1	0	1
28	4	5	5	4	4	4	4	4	3	4	4	4	4	4	4	4	3	4	3	4	4	4	4	4	4	4	4	4	5	5	5	5	3	1	2	1	1	1	0	0	1	0	0	0	0
29	5	7	7	4	4	4	5	4	3	4	5	5	4	5	5	5	5	5	3	4	4	4	3	3	4	4	3	4	5	5	5	5	3	2	2	0	0	1	0	0	0	0	0	0	0
30	4	5	5	4	4	4	4	4	4	4	4	4	4	4	4	4	4	4	4	4	4	4	3	3	3	3	3	3	5	5	5	5	3	1	2	1	1	1	0	0	0	0	0	0	0
31	5	6	7	6	6	6	4	4	4	4	4	4	4	5	4	4	4	3	3	4	3	3	3	3	3	4	3	4	6	5	6	5	3	1	2	1	1	1	0	0	1	0	0	0	0
32	6	6	6	4	3	3	3	4	3	3	4	3	4	4	4	4	2	2	2	4	4	4	3	4	4	4	3	3	5	5	5	4	3	2	2	1	0	0	0	0	0	0	0	0	0
33	4	5	5	4	4	4	4	4	4	4	4	3	3	3	3	3	3	2	2	4	4	4	4	4	4	3	3	4	5	5	4	4	3	1	2	1	1	1	0	0	0	0	0	0	0
34	4	5	5	5	5	6	4	4	4	4	3	3	4	4	4	4	3	3	3	4	4	4	4	4	4	4	4	4	5	5	5	5	3	1	2	1	1	1	0	0	1	0	0	0	0
35	4	6	6	4	4	4	5	5	4	4	4	4	4	4	4	4	3	3	3	5	4	4	3	3	3	4	4	4	6	6	6	6	3	1	2	1	0	1	0	1	1	0	1	0	1
36	6	7	7	7	7	7	5	5	5	5	5	5	5	5	5	5	3	3	3	5	5	5	1	2	2	1	2	2	2	2	2	2	3	1	2	1	1	1	0	1	1	0	0	0	0
37	4	4	5	3	2	3	4	4	2	3	4	4	4	4	5	5	3	3	2	4	4	3	2	3	3	4	1	4	5	5	5	5	3	2	2	0	1	1	0	0	1	0	0	1	0
38	5	5	5	3	3	3	4	3	4	3	4	4	4	3	3	3	3	3	3	4	3	3	3	3	3	3	3	4	5	5	5	5	3	1	2	1	1	1	0	0	1	0	1	0	0
39	5	6	6	4	4	4	3	3	3	3	3	4	4	5	3	4	3	3	3	3	3	3	3	4	4	3	3	3	5	5	6	6	3	2	2	1	1	1	1	0	1	0	0	0	0
40	5	5	6	4	4	4	3	3	3	3	3	3	3	3	3	3	3	3	3	3	3	3	3	3	3	3	3	3	4	4	4	4	3	1	2	1	1	1	0	0	1	0	0	0	0
41	4	5	5	3	4	3	3	3	3	3	4	4	4	4	4	4	3	2	3	4	4	3	4	4	4	4	4	4	6	5	5	5	3	2	2	1	0	1	0	1	1	0	0	0	0
42	6	7	7	3	4	3	4	4	4	4	4	3	4	3	4	3	4	4	3	4	4	3	4	4	4	4	4	4	5	5	5	5	3	2	2	1	0	1	1	0	1	0	0	0	0
43	6	7	7	7	7	7	5	5	4	5	5	5	5	5	5	5	4	4	4	5	5	5	2	3	2	2	3	2	3	2	2	2	3	2	2	0	1	1	0	1	1	0	0	0	0
44	6	6	4	4	4	4	5	5	5	5	5	4	4	4	4	4	3	4	3	3	3	3	2	3	3	4	3	4	4	4	5	4	3	1	2	1	0	1	0	0	0	0	0	0	0
45	5	6	5	3	3	3	5	4	3	4	5	5	4	2	3	3	2	2	2	5	4	4	3	4	3	4	3	3	6	6	7	7	3	1	2	1	1	1	1	0	1	0	0	0	0
46	4	5	4	5	5	5	4	4	4	4	5	5	4	4	5	4	4	5	4	3	3	3	3	3	2	2	2	2	5	5	5	5	3	1	2	1	1	0	0	0	0	0	0	0	0
47	7	7	6	7	6	7	5	4	5	5	5	5	4	5	5	5	4	5	5	5	4	5	2	2	1	2	2	2	3	4	3	3	3	1	1	1	1	0	0	1	0	0	0	0	0
48	5	6	7	6	5	6	4	5	4	5	4	5	4	5	5	4	3	4	5	4	5	4	5	4	5	4	5	4	5	6	7	6	3	1	1	1	1	1	1	0	1	1	0	1	0
49	5	5	6	5	6	6	5	4	2	4	4	5	4	5	2	2	4	5	4	4	5	4	2	2	3	4	4	5	5	6	6	5	3	1	3	0	1	1	0	0	1	0	0	0	0
50	6	5	7	5	6	5	4	5	4	5	5	4	5	4	5	4	4	5	4	4	5	4	5	4	5	4	5	5	5	6	7	6	3	2	2	1	1	1	1	1	1	1	1	0	0
51	7	6	6	7	6	5	5	4	5	4	4	5	5	4	4	5	2	1	2	4	4	5	5	4	4	4	5	4	6	5	5	6	3	1	2	1	1	1	0	1	1	1	1	0	0
52	6	7	6	5	5	6	5	4	5	5	4	5	4	4	3	4	2	3	2	5	4	4	4	4	3	3	4	4	6	5	6	5	3	1	3	1	1	1	1	0	1	0	1	1	0
53	5	7	6	5	4	5	5	4	3	4	5	3	4	4	3	3	2	3	4	4	4	5	4	3	4	4	4	5	6	7	6	5	3	1	3	0	1	1	1	0	1	0	0	0	0
54	7	6	7	6	6	7	5	4	4	4	5	4	3	4	5	5	5	4	4	5	4	4	4	4	3	5	4	5	6	5	6	7	3	2	2	1	1	0	0	0	0	0	0	0	0
55	5	6	6	5	6	7	4	5	4	5	4	5	3	4	4	3	3	4	4	4	3	3	4	4	5	2	3	3	5	6	6	7	3	1	3	0	1	1	0	0	1	0	1	0	0
56	6	7	7	7	6	6	4	4	2	4	4	4	2	5	2	2	1	2	1	5	5	4	4	4	5	4	4	5	7	6	6	7	3	2	3	0	1	1	1	0	1	0	1	1	0
57	5	7	7	6	7	7	5	4	5	5	4	4	3	4	4	4	2	3	3	4	3	3	2	3	2	2	2	3	2	3	3	3	3	1	1	1	1	1	1	0	1	0	1	0	0
58	7	6	7	5	6	7	5	4	2	4	5	4	2	2	1	4	2	4	2	4	4	4	2	2	3	2	1	3	2	3	2	2	3	1	2	1	1	1	0	0	1	0	0	0	0
59	6	5	4	5	6	6	3	4	5	4	5	5	3	2	3	4	5	4	4	5	4	5	4	4	5	4	3	5	5	7	7	7	3	2	2	0	0	1	0	1	1	1	1	0	0
60	6	7	7	7	7	7	5	4	5	5	5	5	5	5	5	5	1	1	1	5	5	5	2	2	2	3	2	3	2	3	2	2	3	1	3	1	1	1	0	0	1	1	0	1	0
61	5	7	6	6	7	6	5	4	5	4	4	5	4	4	5	4	2	1	2	4	5	4	4	5	5	4	5	4	6	6	7	6	3	2	2	1	1	1	1	1	1	0	1	1	0
62	5	7	6	5	5	6	5	4	5	5	4	4	5	4	5	3	4	5	4	4	4	5	5	4	4	5	4	5	5	5	6	6	3	2	2	0	1	0	1	0	1	0	0	0	0
63	6	7	6	5	6	5	5	4	4	5	4	5	4	5	2	3	4	5	4	5	4	4	5	4	5	4	4	5	6	7	5	6	3	1	2	0	1	0	1	0	1	0	0	1	0
64	5	7	6	7	6	7	5	4	4	5	5	4	4	5	5	4	4	4	5	5	4	5	2	2	3	3	2	3	3	4	3	7	3	1	2	1	1	1	1	0	1	0	1	0	0
65	5	6	7	6	5	7	4	5	4	4	5	5	3	4	4	2	3	4	2	4	5	4	4	5	4	4	5	5	6	5	6	5	3	1	3	1	1	0	1	1	1	0	0	0	0
66	5	7	6	6	7	5	5	4	3	4	4	5	3	4	4	4	2	1	2	4	5	4	5	4	5	3	4	3	6	5	6	5	3	2	2	1	1	1	1	0	1	1	0	0	0
67	5	6	6	5	5	6	5	5	4	5	5	5	4	5	4	5	2	1	2	5	5	4	5	5	4	5	4	4	6	7	7	6	3	2	2	0	1	1	1	0	1	0	0	0	0
68	5	6	6	5	5	6	4	5	4	5	5	5	4	5	4	5	2	1	2	5	5	4	5	5	4	5	5	4	6	7	7	6	3	2	2	0	1	1	1	0	1	0	0	0	0
69	5	7	6	5	4	5	4	5	4	4	5	4	5	3	2	2	2	1	2	4	5	4	4	3	4	3	2	3	6	5	6	5	3	2	2	1	1	1	1	0	1	1	0	0	0
70	5	7	6	7	5	6	4	5	4	2	4	2	4	4	5	4	4	3	4	5	4	4	3	5	4	5	4	3	5	7	5	5	3	1	2	1	0	0	1	0	1	1	0	0	0
71	5	6	5	3	3	2	4	4	5	4	4	5	4	4	3	3	2	1	2	4	4	4	4	4	5	4	4	5	5	6	5	5	3	1	2	0	1	0	0	0	1	1	1	0	0
72	5	6	7	5	5	6	5	4	4	5	5	4	4	5	4	4	4	5	4	5	4	4	5	4	4	5	4	5	7	6	7	5	3	1	2	0	1	1	0	0	1	0	0	0	0
73	6	5	7	7	5	6	4	5	3	4	5	4	4	3	5	4	4	5	5	3	3	4	2	2	1	3	2	3	3	4	4	3	3	1	2	0	1	0	0	0	1	0	0	0	0
74	5	4	6	6	5	5	5	4	5	5	5	4	4	5	5	4	2	1	1	4	5	5	5	4	5	4	5	4	6	7	6	6	3	1	3	0	0	1	0	0	0	0	0	0	0
75	6	7	6	4	5	5	4	5	2	4	4	5	4	4	4	5	4	3	4	4	4	5	4	4	4	3	4	4	6	6	7	7	3	1	3	1	1	1	0	0	1	0	0	0	0
76	6	7	6	6	5	5	4	5	4	4	5	5	4	4	3	3	2	1	2	4	5	4	5	4	4	3	3	4	6	7	6	6	3	2	2	1	1	0	0	0	1	0	0	0	0
77	6	5	5	6	5	6	5	4	3	4	4	3	4	4	5	4	3	4	4	3	4	4	3	4	3	4	3	3	4	5	4	5	3	1	2	0	1	0	0	0	1	0	0	0	0
78	6	7	6	7	6	7	4	5	4	4	4	5	4	5	4	4	5	5	4	5	5	4	4	5	5	4	4	5	6	6	7	6	3	1	3	1	1	1	0	1	1	1	0	0	0
79	5	6	7	6	5	5	4	5	4	4	3	4	5	3	2	3	4	5	5	4	5	3	4	3	3	2	1	1	6	7	6	7	3	1	2	1	1	1	0	0	1	0	0	0	0
80	7	7	7	7	6	7	5	5	4	5	5	5	4	3	2	3	5	5	5	4	4	3	3	2	2	3	2	2	2	2	3	2	3	1	2	1	1	1	0	0	1	0	0	0	0
81	5	6	7	5	5	6	4	4	4	5	3	4	4	5	4	3	3	4	4	4	3	3	4	4	5	4	4	5	5	6	5	5	3	1	1	1	0	1	0	0	1	0	1	0	0
82	7	6	5	6	7	6	5	4	4	5	5	4	3	4	5	5	5	5	4	4	5	4	5	5	5	4	5	5	7	5	6	6	3	2	3	1	1	1	0	0	0	0	0	0	0
83	7	7	7	7	7	7	4	4	2	2	2	5	5	2	1	1	5	5	5	4	4	4	2	1	1	1	1	1	2	2	3	4	3	1	3	1	1	0	0	0	0	0	0	0	0
84	5	6	7	5	6	6	5	4	4	5	4	4	5	5	4	5	4	5	4	5	4	5	4	4	5	5	4	4	7	5	6	6	3	2	2	1	1	1	0	1	1	0	1	0	0
85	5	6	6	5	6	5	4	5	4	3	4	5	4	5	2	4	4	2	5	4	5	4	5	4	5	4	5	4	5	7	6	4	3	2	2	1	0	0	0	1	0	0	1	0	0
86	5	6	7	6	6	7	4	4	4	5	4	5	4	4	5	5	3	2	3	4	5	4	4	3	3	4	3	4	6	7	7	6	3	1	2	1	1	1	0	0	1	0	0	0	0
87	5	7	6	5	5	7	4	4	5	3	3	4	4	5	3	4	4	4	5	4	5	5	4	4	5	3	4	3	6	7	5	6	3	1	2	1	1	0	1	0	0	1	0	0	0
88	6	7	6	7	6	6	4	5	4	5	4	3	4	3	4	5	5	4	4	4	5	4	4	5	4	4	5	5	7	6	7	6	3	1	2	1	1	1	0	1	1	0	0	0	0
89	5	6	6	5	3	3	5	4	3	4	4	5	4	4	4	4	3	4	4	4	4	3	4	4	3	4	4	4	5	5	6	6	3	2	2	1	0	0	1	1	1	0	0	0	0
90	6	7	7	5	3	5	4	5	4	5	4	2	4	4	5	5	2	1	2	5	5	5	3	4	4	4	5	5	5	5	6	3	3	1	3	0	1	0	0	1	0	0	0	0	0
91	6	7	7	7	6	7	5	4	5	4	4	5	5	4	5	4	4	5	5	4	5	4	2	3	3	2	3	2	2	2	3	3	3	1	2	1	1	1	0	0	1	0	1	0	0
92	5	7	6	3	1	4	5	3	4	5	4	5	4	5	2	3	2	3	1	4	5	4	5	3	4	4	5	4	5	7	6	5	3	1	2	1	1	0	0	0	1	0	1	0	0
93	6	7	6	6	7	7	5	5	4	4	5	5	4	4	5	5	2	3	4	4	5	4	4	4	5	5	4	4	6	6	7	6	3	1	3	1	1	1	0	0	1	0	0	0	0
94	6	7	7	6	6	5	3	2	4	4	4	4	5	3	5	5	4	5	4	4	4	5	4	5	4	5	5	4	6	7	6	6	3	1	3	0	0	1	0	1	1	0	0	0	0
95	5	6	5	6	5	6	5	3	4	4	3	4	4	3	2	3	2	3	2	4	5	4	4	4	3	4	3	3	5	6	6	5	3	1	2	0	0	1	1	0	0	0	0	0	0
96	7	6	6	7	6	7	5	4	4	5	5	4	4	5	4	4	1	2	2	5	4	4	3	2	2	2	3	2	2	3	2	2	3	2	3	1	1	1	1	1	1	0	1	1	0
97	5	6	6	5	5	5	4	3	4	5	4	5	4	5	3	3	2	2	2	5	4	4	5	4	4	4	4	4	6	7	6	6	3	1	2	0	1	1	1	0	1	0	0	1	0
98	6	7	7	4	4	3	4	3	4	5	5	5	5	5	4	4	1	2	2	4	4	5	5	4	4	4	4	4	6	7	7	7	3	1	2	0	1	1	1	0	1	0	1	0	0
99	4	6	6	6	6	7	5	5	5	5	5	5	5	5	4	5	3	2	2	5	5	5	3	3	3	4	4	4	7	7	7	7	3	1	3	1	1	1	0	0	1	0	0	0	0
100	5	7	7	6	7	7	5	5	5	5	4	5	4	1	4	4	2	1	1	5	5	5	3	3	3	3	2	2	3	2	2	2	3	1	3	1	1	1	1	0	1	1	0	0	0
101	6	4	6	5	5	6	4	4	5	4	4	4	3	4	2	2	2	2	2	4	5	4	4	3	4	4	3	4	6	5	6	6	3	1	3	0	1	1	0	0	1	0	0	1	0
102	6	7	6	5	5	6	4	5	4	5	4	4	5	4	5	4	4	5	4	4	5	4	5	4	5	5	4	4	6	5	7	7	3	1	2	0	0	1	0	1	1	0	1	0	0
103	7	6	6	5	7	6	4	5	4	4	3	5	4	4	5	4	4	5	4	4	5	4	3	3	4	2	3	3	3	4	3	3	3	2	2	1	1	1	0	0	0	0	1	0	0
104	6	7	5	6	5	4	5	5	4	5	4	5	4	5	4	5	2	2	3	4	3	3	4	4	5	4	5	4	7	6	6	4	3	2	1	0	1	0	1	0	1	0	0	0	0
105	5	7	7	5	7	6	4	4	5	5	5	5	4	5	3	3	4	5	5	4	4	3	4	3	2	3	2	2	3	3	3	3	3	1	2	0	1	1	1	0	1	1	0	1	0
106	5	6	6	5	6	5	4	5	5	4	5	4	4	3	5	4	2	2	3	4	5	4	4	5	5	2	2	3	5	6	6	5	3	1	2	0	1	1	0	0	1	0	0	0	0
107	6	5	7	7	6	7	5	4	5	4	5	4	5	4	5	4	4	5	4	4	5	4	4	3	3	3	4	4	4	3	4	3	3	1	2	1	1	1	0	0	1	0	0	0	0
108	5	7	6	5	6	7	3	4	5	4	5	4	4	5	4	5	4	5	4	4	5	4	5	4	4	3	2	2	7	6	7	6	3	2	2	0	1	0	1	0	1	1	1	1	0
109	6	7	7	6	6	7	5	5	4	5	4	5	5	4	5	4	4	5	4	4	4	5	4	5	3	4	4	5	5	6	6	6	3	1	2	1	1	1	0	0	1	0	0	0	0
110	5	7	7	5	5	6	5	5	4	4	5	5	4	4	4	4	4	2	3	5	4	3	2	4	4	4	4	4	6	7	6	6	3	1	3	0	1	1	0	0	1	0	0	1	0
111	6	6	5	6	5	6	5	5	5	5	5	5	4	4	2	3	2	2	2	4	4	4	3	3	3	2	2	2	6	6	6	4	3	1	3	1	1	1	0	0	1	0	0	0	0
112	5	6	5	6	7	6	4	5	5	4	4	5	4	5	4	5	3	5	4	5	5	5	5	5	5	4	4	4	6	6	5	5	3	1	3	1	1	1	1	1	1	1	1	1	0
113	5	7	7	5	5	6	5	5	4	5	5	5	5	5	5	5	1	2	1	5	5	5	5	5	5	5	4	4	7	7	7	7	3	2	2	1	0	1	1	0	1	0	0	0	0
114	5	6	6	6	7	7	5	5	4	5	4	4	4	4	4	3	4	4	4	4	4	4	4	4	4	3	3	3	5	5	5	6	3	1	2	0	1	1	1	0	1	0	0	0	0
115	4	5	6	5	5	5	3	3	3	3	3	3	3	3	3	3	3	2	2	3	4	4	4	4	4	4	4	4	5	5	5	5	3	1	2	0	0	0	1	0	1	0	0	0	0
116	7	7	7	7	7	7	5	5	5	5	5	5	5	5	5	5	5	5	5	5	5	5	2	2	2	5	5	5	4	3	3	3	3	2	2	1	0	1	0	0	1	0	0	0	0
117	6	3	4	6	7	7	5	5	3	4	3	4	4	2	2	3	4	2	4	5	4	3	3	2	2	4	2	4	7	7	7	6	3	1	2	1	1	0	0	0	1	1	1	0	0
118	5	5	5	5	5	5	4	4	4	4	4	4	4	4	4	4	3	3	3	4	4	4	4	4	4	4	4	4	5	5	5	5	3	2	2	0	0	0	0	0	0	0	0	0	1
119	5	6	7	5	6	5	4	5	4	5	4	5	5	4	5	4	4	5	4	4	5	4	5	4	5	4	5	4	5	6	7	6	3	2	2	0	0	1	1	1	1	0	0	0	0
120	4	5	5	4	3	4	4	4	3	4	3	3	3	4	3	3	3	2	2	4	4	3	3	3	3	3	3	3	5	5	5	5	3	2	2	0	0	1	0	1	1	0	0	0	0
121	6	6	6	6	6	6	4	4	4	4	4	4	4	4	4	4	4	3	4	4	4	4	4	4	4	4	4	4	6	6	6	6	3	1	2	0	0	1	0	0	0	0	0	0	0
122	4	6	6	3	3	5	4	4	3	3	3	4	2	3	2	4	2	2	2	4	3	3	2	2	3	3	2	3	4	4	5	2	3	2	2	0	0	1	0	0	1	0	0	0	0
123	4	4	4	4	4	4	4	4	3	3	4	4	4	4	4	4	3	3	3	3	3	3	3	3	3	3	3	3	4	4	4	4	3	2	2	0	0	1	0	0	0	0	0	0	0
124	4	6	7	3	4	5	4	5	4	5	5	4	5	4	4	5	2	3	2	4	5	4	4	5	4	4	5	4	5	6	6	5	3	1	2	1	1	0	0	0	1	0	1	0	0
125	5	6	6	4	4	4	5	4	4	5	5	4	5	5	4	4	2	2	3	4	5	5	5	4	5	5	4	4	6	7	6	5	3	1	3	0	1	0	0	1	0	0	0	0	1
126	6	7	6	6	6	5	5	4	5	4	4	5	5	4	4	5	2	1	2	4	4	5	5	4	5	5	5	4	6	7	6	7	3	1	3	1	1	1	0	1	1	1	1	1	0
127	4	4	4	4	4	4	3	3	3	3	3	3	3	3	3	3	3	3	3	3	3	3	3	3	3	3	3	3	4	4	4	4	3	1	2	1	1	1	0	0	0	0	0	0	0
128	4	3	4	3	3	3	4	4	3	4	4	4	4	4	4	4	3	3	3	3	3	3	3	3	3	3	3	3	5	4	4	4	3	1	2	0	1	0	0	0	0	0	0	0	0
129	4	4	4	4	4	4	3	3	3	3	3	3	3	3	3	3	3	3	3	3	3	3	3	3	3	3	3	3	4	4	4	4	3	2	2	1	0	0	0	0	0	0	0	0	0
130	4	7	6	5	4	5	4	5	5	4	4	3	4	5	4	4	4	3	4	4	5	5	4	4	5	4	3	4	6	6	6	5	3	1	2	0	1	0	0	0	1	0	1	0	0
131	4	4	4	4	4	4	3	3	3	3	3	3	3	3	3	3	3	3	3	3	3	3	3	3	3	3	3	3	4	4	4	4	3	1	2	1	1	1	0	0	0	0	0	0	0
132	5	7	7	5	5	7	5	5	5	5	5	5	5	5	5	5	4	5	5	5	5	5	5	5	5	5	5	5	7	7	7	7	3	1	3	0	1	1	0	1	1	1	1	1	0
133	6	6	6	6	6	6	4	4	4	4	4	4	4	4	4	4	4	4	4	4	4	4	4	4	4	4	4	4	6	6	6	6	3	1	2	1	1	1	0	0	1	1	0	0	0
134	4	6	6	6	5	6	4	4	5	4	5	4	4	2	4	5	2	2	3	4	4	4	4	3	4	2	2	3	5	5	6	6	3	1	2	1	1	0	0	0	0	0	1	0	0
135	6	6	6	6	6	6	4	4	4	4	4	4	4	4	4	4	4	4	4	4	4	4	4	4	4	4	4	4	6	6	6	6	3	1	2	1	1	1	0	0	0	0	0	0	0
136	4	5	5	5	5	6	4	4	3	4	4	4	4	4	4	4	4	4	4	3	3	3	3	3	3	4	4	4	5	5	5	5	3	1	2	1	1	1	0	0	1	0	0	0	0
137	6	7	7	7	6	7	5	4	4	5	4	4	5	4	4	5	4	4	5	5	5	4	3	3	2	3	2	2	3	2	2	3	3	1	3	1	1	1	0	0	1	0	1	0	0
138	4	4	4	4	4	4	4	4	4	4	4	4	4	4	4	4	4	4	4	3	3	3	3	3	3	3	3	3	4	4	4	4	3	2	2	1	0	0	0	0	0	0	0	0	0
139	6	6	6	5	5	5	3	3	4	3	4	3	4	4	4	3	2	2	2	3	3	3	3	4	3	3	2	2	4	5	5	5	3	2	2	0	0	1	0	0	1	0	0	0	0
140	4	5	5	4	4	4	4	4	4	4	3	4	3	3	3	3	2	2	3	4	4	4	3	3	3	3	3	3	5	5	5	5	3	1	2	1	1	1	0	0	1	0	0	0	0
141	7	7	7	5	5	5	5	5	5	5	5	5	5	5	5	5	3	3	3	5	5	5	3	3	3	3	3	3	7	4	7	7	3	1	2	1	1	1	0	0	0	0	0	0	0
142	6	7	7	5	6	6	3	5	3	3	3	5	5	5	5	5	3	4	4	5	5	5	3	3	3	4	3	3	4	5	5	5	3	1	2	1	1	1	1	0	1	0	0	0	0
143	7	7	7	6	6	6	4	4	4	4	3	3	3	3	3	3	3	4	4	4	4	4	4	4	4	4	4	4	6	6	6	6	3	1	2	1	1	1	1	0	0	0	0	0	0
144	5	7	7	5	6	7	4	5	5	4	5	4	5	5	4	2	1	1	2	5	5	4	5	4	5	4	4	5	6	7	7	7	3	1	2	1	1	0	0	0	0	0	0	0	0
145	5	6	6	3	3	3	4	4	3	4	2	2	4	2	4	5	2	2	3	4	4	3	2	3	2	4	3	3	5	5	4	4	3	1	3	0	1	1	0	0	0	0	0	0	0
146	6	7	6	6	7	6	5	4	5	5	4	5	4	5	4	5	4	5	4	4	4	5	4	5	4	4	5	4	7	7	6	7	3	1	2	1	1	1	0	0	1	0	0	0	0
147	5	7	7	5	6	5	4	5	4	5	5	4	4	4	5	4	2	1	2	4	5	4	4	5	4	5	4	4	7	6	7	6	3	1	2	1	0	1	0	1	1	1	0	1	0
148	6	6	5	3	3	3	5	3	3	4	3	5	3	4	4	4	4	2	3	4	4	4	4	4	3	5	4	4	6	6	5	4	3	1	3	1	1	1	1	0	1	0	0	0	0
149	6	4	5	5	3	5	3	4	3	3	4	2	4	4	2	3	2	2	3	4	5	4	3	3	4	4	3	4	5	6	7	5	3	1	2	0	1	0	0	0	1	0	0	1	0
150	5	6	5	6	7	6	4	5	3	4	4	5	3	4	5	4	4	5	4	3	3	3	3	2	3	4	5	4	5	6	4	5	3	1	1	1	1	0	0	0	1	0	0	0	0
151	5	7	7	6	6	7	5	4	4	5	4	5	4	5	4	4	5	4	4	5	4	4	5	4	5	4	5	4	5	5	6	5	3	1	2	1	1	1	1	1	0	1	1	0	0
152	4	7	6	5	5	6	4	4	2	5	4	4	3	2	2	2	1	1	2	5	5	4	2	3	3	4	5	5	6	7	6	6	3	1	3	0	1	1	0	0	0	0	1	0	0
153	7	5	5	5	7	6	5	5	3	4	5	4	4	5	4	5	5	5	4	4	5	4	5	5	4	4	5	4	7	7	6	6	3	2	1	1	1	0	0	0	0	0	0	0	0
154	7	7	6	4	4	5	4	5	5	4	4	5	4	4	3	3	4	3	3	4	4	3	3	4	3	3	3	4	5	6	5	5	3	1	2	1	1	1	0	1	1	1	1	0	0
155	7	7	7	4	4	4	4	4	4	5	5	5	5	5	5	5	5	5	5	5	5	5	5	5	5	5	5	5	7	7	7	7	3	1	2	1	1	1	1	1	1	0	1	1	0
156	5	7	7	3	3	3	4	4	4	3	4	4	4	3	2	3	3	3	3	4	5	3	4	4	3	4	4	4	5	5	6	5	3	1	2	0	1	1	0	0	0	0	0	0	0
157	5	6	6	6	6	6	4	4	3	4	3	4	4	4	3	4	4	3	4	4	4	4	4	4	4	4	4	4	5	6	6	6	3	2	2	0	1	1	1	1	0	1	0	0	0
158	5	5	6	4	4	4	2	4	4	4	4	4	4	5	2	3	3	3	2	4	4	4	2	4	2	3	3	3	6	5	6	5	3	2	2	0	0	1	0	0	0	0	0	0	0
159	5	6	6	4	4	4	3	3	3	3	3	3	3	3	3	3	2	2	2	3	3	3	3	3	3	3	3	3	4	4	4	4	3	2	2	1	0	1	1	0	0	0	0	0	0
160	6	6	6	6	6	6	4	4	3	4	3	3	3	3	3	3	3	3	3	3	3	4	3	3	3	3	2	2	4	5	5	5	3	1	2	1	1	0	0	0	0	0	0	0	0
161	5	6	6	3	3	3	4	4	3	4	4	4	3	2	3	3	1	3	2	4	4	3	3	2	2	4	3	3	5	5	5	5	3	1	2	0	0	1	0	0	1	0	0	0	0
162	5	7	6	4	4	4	5	4	4	4	3	4	4	5	3	3	3	3	3	4	4	4	4	4	4	4	3	4	7	7	7	7	3	2	2	1	0	1	1	1	1	0	0	0	0
163	5	7	7	5	4	5	5	5	3	4	4	3	3	5	4	3	4	3	3	4	4	3	3	3	4	5	3	4	7	7	6	6	3	2	2	1	0	1	0	1	1	0	0	0	0
164	5	6	6	3	3	3	4	4	4	4	4	4	4	4	4	4	3	2	2	4	4	3	4	4	4	4	4	4	5	6	6	6	3	2	2	1	0	1	0	0	1	0	0	0	0
165	5	6	7	5	5	5	4	5	5	5	4	5	5	5	5	5	3	3	3	4	4	3	4	4	3	4	4	4	6	6	6	6	3	2	2	1	1	1	0	0	0	0	0	0	0
166	5	5	5	5	5	5	3	3	3	4	3	5	5	5	4	4	4	4	4	4	4	4	3	3	4	4	4	3	4	4	4	6	3	1	2	1	1	0	1	0	0	0	0	0	0
167	5	4	4	5	5	5	4	4	4	4	4	4	4	3	4	4	4	4	4	3	4	3	3	4	4	4	3	4	5	5	4	5	3	2	2	0	1	1	1	0	1	0	0	0	1
168	4	5	5	5	5	5	3	4	3	3	3	4	4	4	3	4	3	3	4	4	4	4	3	3	3	4	3	4	4	4	5	5	3	2	3	1	1	1	1	1	1	0	0	0	0
169	5	6	7	7	6	7	5	4	2	4	4	4	5	4	4	3	4	4	5	4	5	5	2	1	3	3	2	4	6	6	5	6	3	1	2	1	1	1	0	0	1	0	1	0	0
170	6	6	6	4	4	4	4	4	4	4	3	3	3	4	3	3	2	2	2	4	4	4	4	4	4	4	4	4	4	4	5	4	3	2	2	0	0	1	0	1	1	0	0	0	0
171	5	5	5	5	5	5	5	5	5	5	4	4	5	4	4	4	2	2	2	4	4	4	4	4	4	4	4	4	6	6	6	6	3	2	3	1	1	1	0	1	1	0	0	0	0
172	7	7	7	4	4	4	5	5	5	5	5	5	5	5	5	5	1	1	1	5	5	5	5	5	5	5	5	5	7	7	7	7	3	1	3	1	1	1	1	1	1	1	1	1	0
173	5	6	4	5	5	5	4	4	4	4	3	4	3	4	4	4	4	4	4	4	3	4	3	4	3	4	4	4	5	5	5	5	3	2	2	1	1	1	1	0	1	0	0	0	0
174	5	6	6	4	4	3	4	5	4	5	4	5	4	4	5	3	2	1	3	4	5	4	4	5	4	4	4	5	6	7	7	6	3	1	2	1	1	1	1	0	1	0	0	0	0
175	4	5	5	4	4	4	3	3	3	3	3	3	3	3	3	3	3	3	3	3	3	3	3	3	3	3	3	3	4	4	4	4	3	2	3	1	1	1	0	0	0	0	0	0	0
176	5	5	4	5	6	5	3	4	3	3	3	3	3	3	3	3	3	2	2	4	4	3	3	3	3	3	3	3	4	5	4	4	3	2	3	1	0	0	0	0	0	0	0	0	0
177	5	6	6	5	5	4	4	3	3	5	4	4	5	3	3	4	2	2	2	4	4	3	4	3	3	2	3	4	6	6	7	5	3	1	2	1	1	1	0	1	1	0	1	0	0
178	5	7	6	3	3	3	4	4	3	5	3	3	4	4	2	3	2	2	2	4	3	3	3	3	3	4	4	3	5	5	5	5	3	1	2	1	0	1	0	0	1	0	0	0	0
179	6	7	7	6	7	7	5	4	3	3	5	4	5	4	4	3	5	4	4	5	4	5	4	4	4	5	4	3	7	7	6	7	3	1	3	1	1	1	0	0	1	0	0	0	0
180	7	7	7	6	5	5	4	3	2	3	2	1	3	4	2	2	2	3	3	4	4	3	4	4	3	4	3	3	5	5	6	4	3	1	2	1	0	1	1	0	1	0	0	0	0
181	6	5	7	4	6	5	4	3	4	5	4	3	3	5	4	3	4	3	4	3	4	4	4	3	5	4	3	2	5	6	4	4	3	2	2	1	1	0	0	0	1	0	0	0	0
182	6	4	4	2	2	2	5	5	4	3	3	3	4	4	3	3	3	4	3	5	5	5	3	2	4	4	4	3	6	6	5	6	3	2	2	1	0	1	0	1	1	0	0	0	0
183	6	5	6	4	5	5	4	3	4	5	4	3	4	4	4	3	4	3	4	5	4	4	4	4	3	4	3	4	6	5	5	6	3	2	2	1	1	1	0	0	0	0	0	0	0
184	4	5	6	5	5	6	4	5	3	5	4	5	4	4	4	4	2	4	4	3	3	3	3	4	4	4	3	3	5	6	6	5	3	1	3	1	1	0	0	0	1	1	1	0	0
185	5	5	4	5	6	5	4	5	3	4	5	4	4	5	3	4	2	3	3	4	5	4	3	2	2	4	5	4	5	6	7	6	3	1	3	0	1	1	0	0	1	0	0	0	0
186	5	7	6	5	6	5	4	4	5	4	5	4	5	4	5	4	2	2	3	4	5	4	4	5	4	4	5	4	6	7	6	7	3	1	2	1	1	1	0	0	1	1	0	0	0
187	4	6	7	4	4	5	4	4	4	4	5	5	5	4	4	5	4	3	3	4	4	4	4	3	3	4	4	4	6	6	6	6	3	2	2	1	1	1	1	0	0	0	0	0	0
188	6	7	7	4	3	3	5	5	4	4	4	3	4	4	4	5	2	2	2	4	4	3	4	3	4	4	3	4	5	6	6	5	3	1	2	1	0	1	1	0	1	0	0	0	0
189	6	7	7	5	5	5	4	4	4	3	3	3	3	4	4	4	4	4	4	3	3	3	4	4	4	4	4	4	4	4	4	5	3	2	2	1	0	1	0	0	1	0	0	0	0
190	6	5	6	4	5	5	4	3	4	5	4	3	4	4	3	4	3	4	4	3	3	3	4	3	4	4	4	5	5	6	5	6	3	1	2	1	1	0	0	0	1	0	0	0	0
191	6	5	5	6	5	5	4	3	4	4	3	4	4	3	4	4	4	3	4	4	4	3	3	4	4	3	4	4	6	5	6	6	3	1	2	1	0	0	0	0	0	0	0	0	0
192	6	7	4	6	7	6	4	5	4	4	4	5	4	4	3	2	4	5	4	4	5	4	4	5	4	3	4	4	6	7	6	5	3	1	2	1	1	0	0	0	0	0	0	0	0
193	4	6	5	6	7	5	5	4	5	4	4	5	4	5	5	4	3	4	5	5	4	5	5	4	5	4	5	4	6	7	7	6	3	1	2	1	1	1	0	0	1	0	1	0	0
194	6	5	4	6	4	5	5	4	4	5	4	4	5	3	4	3	4	3	4	4	4	5	5	4	4	4	4	4	6	5	5	5	3	2	3	0	0	1	1	0	0	1	0	0	0
195	5	6	6	5	4	6	4	5	3	4	4	3	4	4	4	3	4	3	4	3	3	4	4	3	4	4	3	4	6	6	5	6	3	2	2	1	1	1	0	0	0	0	0	0	0
196	5	6	5	6	7	6	4	5	4	5	3	4	4	5	4	2	4	4	3	4	5	4	4	4	5	4	4	5	5	6	5	7	3	1	2	1	1	0	0	0	1	0	0	0	0
197	5	5	6	1	1	1	4	4	4	5	4	4	3	3	3	4	3	4	3	5	4	4	4	4	5	3	3	4	5	7	5	5	3	2	2	1	1	1	0	0	0	0	0	0	0
198	6	5	6	6	5	5	4	3	4	5	4	4	3	5	4	3	4	3	4	4	3	4	3	3	5	4	4	4	6	6	4	5	3	2	3	0	1	1	1	1	0	0	0	0	0
199	6	7	7	3	2	3	4	5	5	5	4	4	4	3	3	4	1	3	3	3	3	4	4	2	3	3	3	3	6	6	6	5	3	1	2	1	1	0	0	0	0	0	0	0	0
200	5	6	6	4	4	4	4	4	3	4	4	4	4	3	3	4	4	4	4	4	4	3	3	3	3	3	3	4	6	6	6	5	3	1	2	1	1	0	0	0	1	0	0	0	0
201	5	5	5	4	5	5	4	4	3	4	4	3	4	4	4	3	2	2	2	4	4	4	4	4	4	3	4	4	5	5	5	5	3	2	2	1	0	1	1	0	0	0	0	0	0
202	5	6	4	6	6	6	4	5	4	4	4	4	2	4	4	4	2	4	3	4	4	3	4	4	4	4	3	4	5	5	5	7	3	1	2	1	1	1	1	0	1	0	0	0	0
203	5	6	5	2	6	5	4	3	4	5	2	4	4	3	4	5	2	4	3	3	4	5	4	3	2	2	4	3	4	6	5	6	3	1	2	1	1	1	0	0	0	0	0	0	0
204	7	7	7	6	5	6	5	5	4	5	5	4	5	1	4	5	4	3	4	5	5	5	4	4	4	5	4	3	7	7	7	7	3	2	2	0	0	1	0	0	1	0	0	0	1
205	5	3	5	5	6	5	3	4	4	4	4	3	4	4	4	4	2	4	5	4	3	4	4	3	4	3	4	4	4	5	5	6	3	2	2	1	0	0	0	0	0	0	0	0	0
206	7	6	7	6	6	7	5	4	3	4	5	4	5	4	5	4	1	2	2	5	4	5	4	5	4	5	4	4	7	6	6	7	3	2	2	0	1	1	0	1	1	0	0	0	0
207	4	6	5	4	5	6	4	3	4	4	4	3	4	5	5	4	2	2	2	3	4	3	3	4	1	4	3	4	4	5	5	7	3	1	2	1	1	1	0	0	0	0	0	0	0
208	5	6	5	5	5	6	4	5	4	5	4	4	5	4	4	5	2	2	2	4	4	5	4	5	4	4	5	4	5	6	6	6	3	2	2	0	1	1	0	0	0	0	0	0	0
209	4	5	6	6	5	6	4	4	5	5	3	4	5	4	4	4	3	4	4	4	3	5	4	5	4	3	4	5	6	5	6	6	3	1	2	1	0	1	0	0	1	0	0	0	0
210	6	5	6	6	6	5	4	3	4	4	4	4	3	4	3	4	4	3	4	4	4	3	4	3	4	4	3	4	6	6	5	5	3	1	2	1	1	0	1	0	0	0	0	0	0
211	4	6	7	3	2	3	4	5	4	5	4	4	5	5	4	5	2	3	2	4	5	5	4	5	4	4	5	5	6	5	6	6	3	1	2	0	1	0	0	0	0	0	0	0	0
212	6	5	6	5	6	4	4	3	4	4	3	4	4	5	4	3	4	3	4	4	3	4	4	4	3	4	5	4	6	6	7	6	3	2	2	1	1	1	0	0	0	0	0	0	0
213	4	6	5	4	4	5	4	5	4	4	4	5	4	5	5	4	2	3	2	4	5	5	5	4	4	4	5	4	6	7	6	7	3	1	2	0	1	0	0	0	0	0	0	0	0
214	7	7	7	7	5	5	5	5	3	3	5	5	3	3	4	3	5	5	5	2	3	3	5	4	4	1	1	1	3	5	6	7	3	1	2	1	1	1	0	0	0	0	1	0	0
215	6	5	6	6	5	6	4	4	3	4	4	3	4	4	4	3	4	3	4	4	4	3	4	4	3	4	3	3	6	5	6	5	3	1	2	1	1	1	0	0	0	0	0	0	0
216	6	7	7	4	5	5	4	5	4	4	3	3	2	3	2	3	2	4	4	4	5	4	2	2	4	2	3	3	5	5	7	6	3	1	2	1	1	0	0	0	1	0	0	0	0
217	7	7	7	7	7	7	4	5	3	3	2	3	3	3	4	4	5	5	5	3	3	3	2	2	1	2	2	1	7	7	7	7	3	1	2	1	0	1	1	0	0	0	0	0	0
218	6	5	6	6	6	5	4	4	3	4	4	3	4	4	3	4	4	3	4	4	4	3	4	4	3	4	3	4	6	5	6	5	3	2	2	1	1	1	0	0	0	0	0	0	0
219	6	6	6	6	6	6	5	4	4	4	4	4	4	4	4	4	2	2	2	4	4	4	3	3	3	3	4	4	5	6	6	5	3	2	3	1	1	1	0	0	1	0	0	0	0
220	6	7	6	6	6	7	5	4	4	3	4	4	3	4	5	4	4	4	5	5	4	4	4	5	4	5	4	4	7	6	5	6	3	2	2	1	1	0	0	0	0	0	0	0	0
221	4	7	7	7	6	5	4	4	5	4	5	3	3	4	4	4	4	4	4	4	4	4	3	4	4	3	4	4	6	6	5	5	3	2	3	1	0	1	1	0	1	0	0	0	0
222	4	7	7	4	4	4	5	5	3	4	5	5	5	5	4	4	2	2	3	4	5	4	5	5	5	5	4	5	6	6	6	6	3	1	2	0	0	1	0	0	0	0	0	0	0
223	5	6	6	4	4	4	5	5	4	4	4	5	3	5	5	4	4	4	5	4	4	5	5	5	4	5	4	5	6	6	7	7	3	1	3	1	1	0	0	0	0	0	0	0	0
224	6	5	6	6	5	6	4	4	3	4	4	3	4	4	3	4	4	3	4	4	3	4	4	4	3	4	3	4	6	5	6	6	3	1	2	1	1	1	0	0	0	0	0	0	0
225	6	6	7	5	5	6	4	4	4	5	4	2	4	4	2	2	2	2	2	4	4	4	4	4	5	2	2	4	5	5	6	6	3	2	2	0	0	1	0	0	1	0	0	0	0
226	5	6	6	6	5	6	4	3	4	4	4	5	4	4	3	4	4	5	4	4	5	5	4	4	3	4	4	4	5	6	6	6	3	2	2	1	1	0	0	1	1	0	1	0	0
227	6	5	7	6	7	5	4	5	4	4	4	5	4	3	4	4	4	5	4	4	4	5	4	4	5	4	5	4	5	6	6	5	3	1	1	1	1	1	0	1	0	1	0	0	0
228	4	5	5	4	4	4	4	4	5	4	4	5	4	5	4	5	3	3	3	4	4	5	4	5	4	4	5	4	6	6	7	6	3	1	2	1	1	1	0	0	0	0	1	0	0
229	4	6	5	5	5	5	4	4	4	4	3	4	3	2	3	3	2	3	3	4	5	4	2	2	2	3	2	3	7	7	7	7	3	1	2	1	1	1	0	1	1	1	1	0	0
230	6	5	6	5	6	6	4	3	4	4	3	4	4	3	4	3	4	3	4	4	4	3	4	3	3	4	4	3	6	5	5	6	3	2	2	1	1	1	0	0	0	0	0	0	0
231	6	5	6	6	5	5	4	3	4	4	3	4	4	4	3	4	4	3	4	4	4	3	4	3	4	4	4	3	6	5	5	6	3	2	2	1	1	1	0	0	0	0	0	0	0
232	5	6	5	5	5	6	4	5	4	4	4	5	4	4	5	4	2	2	2	4	4	5	4	4	5	4	4	5	6	7	5	6	3	2	2	1	1	1	0	1	1	0	0	0	0
233	5	4	6	6	5	6	4	4	3	3	4	4	3	4	4	3	4	3	4	4	4	3	4	3	4	4	4	3	6	5	6	6	3	2	2	1	1	1	0	1	0	0	0	0	0
234	6	5	6	6	6	5	4	4	3	4	4	3	3	4	4	3	4	3	4	4	4	3	4	3	4	4	4	3	6	6	5	5	3	1	2	1	1	1	0	0	0	0	0	0	0
235	5	7	7	6	6	6	4	4	4	4	4	4	4	4	4	4	4	4	4	4	4	3	4	3	4	4	3	3	6	6	6	6	3	2	2	0	0	0	1	0	1	0	0	0	1
236	5	6	6	4	4	4	5	5	5	5	5	5	5	5	5	5	2	2	2	5	5	5	3	4	4	4	4	4	5	5	5	5	3	2	3	1	0	1	1	1	1	0	0	0	0
237	6	7	5	6	5	7	4	5	4	4	5	4	5	4	4	3	4	5	4	5	4	4	5	4	5	4	5	4	6	7	7	6	3	1	2	0	1	1	1	0	0	0	0	0	0
238	5	7	7	5	6	5	4	4	3	4	2	4	4	4	4	4	2	2	2	4	4	3	2	3	3	4	4	4	5	5	5	5	3	1	2	0	1	1	0	0	1	0	0	0	0
239	7	5	6	6	7	5	4	3	5	4	5	3	4	5	2	3	3	2	3	5	4	5	4	5	2	5	3	4	7	4	6	5	3	2	2	0	0	1	1	0	0	0	0	0	0
240	5	6	6	6	6	7	4	5	3	4	4	5	4	4	4	5	2	2	1	4	5	4	3	2	2	2	3	4	3	2	3	2	3	1	2	1	1	1	0	1	1	0	1	0	0
241	6	5	6	6	5	5	4	4	3	4	3	4	3	4	4	3	4	3	4	4	4	3	4	4	3	4	3	4	6	6	5	5	3	2	2	1	1	1	0	0	0	0	0	0	0
242	6	7	7	5	7	5	5	4	3	4	4	5	3	2	3	4	3	5	5	3	4	3	4	3	4	4	2	2	7	6	7	7	3	1	2	1	1	1	0	0	1	0	0	0	0
243	6	7	7	5	5	5	5	4	5	5	4	4	5	5	3	4	4	4	5	5	5	5	4	4	3	4	5	5	7	7	7	7	3	1	2	1	1	0	1	1	1	1	1	0	0
244	4	6	4	1	1	1	5	5	4	4	3	4	4	5	4	4	2	2	2	4	4	4	1	2	2	4	4	4	5	5	4	6	3	2	2	1	0	0	1	0	0	0	0	0	0
245	6	6	7	5	6	6	4	5	4	4	4	5	3	2	4	5	2	1	2	4	4	4	2	3	2	2	3	3	6	6	6	5	3	1	2	1	1	1	1	1	1	1	1	1	0
246	6	5	6	6	6	5	4	4	3	4	4	4	3	4	3	4	4	4	3	4	3	4	4	3	4	4	4	3	6	6	5	5	3	2	2	1	1	1	0	0	0	0	0	0	0
247	6	6	5	6	5	6	4	3	4	4	3	4	4	3	4	4	4	4	3	4	4	3	4	4	3	4	3	4	6	5	5	6	3	1	2	1	1	0	0	0	0	0	0	0	0
248	4	5	6	4	4	4	3	4	3	4	4	3	4	4	4	4	3	3	2	4	4	3	4	3	4	4	4	4	5	5	5	5	3	2	2	0	0	1	0	1	1	0	0	0	1
249	6	7	5	6	5	6	4	3	4	4	3	2	4	4	3	4	4	3	5	4	3	4	4	4	3	3	4	5	6	4	5	6	3	1	1	1	1	0	0	0	0	0	0	0	0
250	6	5	6	6	5	6	4	3	4	4	4	4	3	3	4	4	4	4	3	4	3	4	4	4	3	4	4	3	6	5	5	6	3	2	2	1	1	1	1	1	0	0	0	0	0
251	6	5	6	6	6	5	4	4	3	4	4	4	3	4	3	4	4	3	4	4	4	3	4	3	4	4	3	3	6	5	5	6	3	2	2	1	1	1	1	1	0	0	0	0	0
252	4	5	4	5	2	2	5	4	2	5	5	5	5	4	5	5	1	1	1	5	5	3	3	3	3	5	5	3	7	7	7	7	3	2	2	1	1	1	0	0	1	0	1	0	0
253	5	7	7	2	2	2	5	5	3	2	5	5	4	3	3	4	2	2	2	4	4	3	2	2	1	3	4	4	5	6	6	4	3	1	2	0	0	0	1	0	1	0	0	0	1
254	7	7	6	7	7	7	3	3	3	3	4	5	4	5	4	5	1	3	2	4	4	5	4	4	4	5	4	4	5	5	5	7	3	2	2	1	0	1	1	1	1	0	0	0	1
255	3	5	5	2	3	3	5	4	4	5	3	5	4	4	3	5	2	1	1	4	5	5	3	4	3	5	4	5	6	4	7	6	3	2	2	1	1	1	1	1	1	1	0	0	0
256	6	5	5	4	4	4	3	3	3	3	3	3	3	3	3	3	3	3	3	3	3	3	3	3	3	3	3	3	4	4	5	4	3	1	2	1	1	1	0	0	1	0	0	0	0
257	4	6	5	6	6	6	5	5	4	5	5	5	4	3	4	3	4	4	4	4	4	4	4	3	3	4	4	4	6	6	6	4	3	1	3	0	1	1	0	0	0	0	0	0	0
258	6	6	6	6	6	6	4	4	4	4	4	5	4	2	3	3	3	4	4	4	3	4	4	3	4	3	3	2	5	4	6	5	3	1	2	1	1	1	0	0	1	1	1	0	0
259	2	5	4	5	4	7	5	4	2	3	5	3	4	2	4	3	4	5	3	4	5	3	2	3	1	4	3	4	6	7	5	6	3	1	3	0	1	0	0	0	0	1	0	0	0
260	6	6	7	5	6	5	5	4	4	5	4	5	5	4	4	3	5	4	4	5	4	5	4	5	4	4	4	5	6	6	7	6	3	2	2	0	1	1	1	0	1	0	0	1	0
261	6	6	6	5	5	5	3	4	3	3	3	3	3	3	3	3	3	3	3	4	4	4	3	3	3	3	3	3	4	4	4	4	3	2	2	1	0	0	0	0	1	0	0	0	0
262	5	6	4	4	3	3	4	4	4	3	4	4	3	4	4	4	2	2	2	4	4	4	4	4	4	3	3	2	4	5	6	6	3	1	2	0	1	1	0	1	1	0	0	0	0
263	6	5	5	6	6	5	4	4	3	4	4	3	4	4	3	4	4	3	4	4	3	4	4	4	3	4	3	4	6	5	5	6	3	2	2	1	1	1	0	0	0	0	0	0	0
264	6	6	7	7	6	6	4	5	4	5	4	5	4	4	5	5	3	4	4	4	4	5	4	4	4	4	2	3	6	6	6	7	3	1	2	1	1	1	1	0	0	0	0	0	0
265	6	5	6	6	6	5	4	3	4	4	4	3	4	3	4	4	4	3	4	4	4	3	4	3	4	4	4	3	6	5	5	6	3	2	2	1	1	1	1	1	0	0	0	0	0
266	6	6	5	5	5	6	4	3	3	4	4	3	4	4	4	3	4	3	4	4	4	3	4	4	3	4	3	3	6	6	5	6	3	1	2	1	1	1	0	1	0	0	0	0	0
267	4	7	7	2	3	3	2	2	1	3	5	4	5	5	5	5	5	3	5	2	5	5	5	5	5	5	4	5	7	7	7	7	3	2	2	0	1	0	0	0	0	0	0	0	0
268	5	7	7	4	4	4	3	4	3	3	3	4	4	3	4	3	4	4	3	4	4	3	3	3	3	3	3	3	4	4	4	4	3	2	2	0	0	1	0	0	1	0	0	0	0
269	5	6	6	5	5	5	3	3	3	3	3	3	3	4	4	4	3	3	4	3	4	3	2	3	2	4	3	3	3	4	5	4	3	2	2	0	0	0	0	1	1	0	0	0	0
270	5	6	6	7	5	7	4	5	4	4	5	5	4	5	4	3	5	4	3	5	4	4	3	4	5	5	3	4	5	4	6	6	3	1	2	1	1	0	0	0	1	0	1	0	0
271	5	6	4	3	4	3	4	4	3	4	4	4	3	4	3	3	1	2	3	4	4	4	3	4	3	4	4	4	5	6	7	7	3	1	2	1	1	0	0	0	1	1	1	0	0
272	5	7	7	5	7	7	5	5	3	4	3	3	4	5	4	3	3	3	4	3	3	2	3	3	4	3	3	3	4	4	5	5	3	1	2	1	0	1	0	0	1	0	0	0	0
273	5	5	4	4	4	4	4	5	4	5	5	4	4	3	4	4	3	3	3	4	4	4	4	3	3	3	3	3	5	5	5	5	3	1	2	0	1	1	0	0	1	0	0	0	0
274	5	7	6	5	6	7	5	4	4	5	4	5	4	5	4	4	2	1	2	4	5	4	5	4	4	4	3	4	7	6	6	7	3	1	2	1	1	1	1	0	1	0	1	0	0
275	7	7	7	7	7	7	5	5	5	5	5	5	5	5	4	4	4	4	4	5	5	5	5	5	5	4	4	4	7	7	7	7	3	1	2	1	1	1	1	0	1	0	0	0	0
276	5	6	6	5	4	4	4	4	3	4	4	2	3	3	4	4	2	3	3	4	4	4	3	3	2	4	3	4	5	5	5	5	3	1	2	0	0	1	0	1	1	1	0	0	0
277	7	7	7	7	7	7	5	5	5	5	5	5	5	5	4	4	5	5	5	5	5	5	5	5	5	4	4	4	7	7	7	7	3	1	1	1	1	1	1	1	1	1	1	0	0
278	6	5	5	6	6	5	4	4	3	3	3	4	3	3	4	4	4	3	4	4	3	4	3	4	4	3	4	3	6	5	5	6	3	2	2	1	1	1	0	0	0	0	0	0	0
279	6	5	6	6	6	5	4	3	3	4	4	3	4	4	3	4	4	4	3	4	3	3	3	3	4	3	4	3	6	5	5	6	3	1	2	1	1	1	0	0	0	0	0	0	0
280	5	6	6	6	5	6	5	4	3	4	3	4	3	4	2	2	2	3	4	3	4	4	4	3	4	4	2	3	7	6	6	7	3	1	3	1	1	1	0	0	1	0	0	0	0
281	6	4	5	5	4	5	4	4	3	4	3	4	4	3	3	4	4	4	3	4	3	3	4	4	3	3	3	4	6	5	5	6	3	2	2	0	1	1	1	0	0	0	0	0	0
282	6	5	6	6	5	5	3	3	4	4	3	4	4	4	3	4	4	3	4	4	4	3	3	3	4	4	3	3	6	5	5	6	3	1	2	1	1	1	0	0	0	0	0	0	0
283	6	6	5	5	5	6	4	3	3	4	4	3	3	3	4	4	4	4	3	4	3	3	3	4	4	4	3	4	6	5	5	6	3	2	2	1	1	1	0	0	0	0	0	0	0
284	5	6	6	5	6	5	4	5	4	4	4	4	4	4	3	4	2	3	3	4	4	4	4	4	3	3	4	3	6	5	6	6	3	1	3	0	1	1	0	0	0	0	0	0	0
285	5	7	7	5	1	1	5	5	5	5	5	5	5	5	5	5	1	1	1	5	5	5	5	5	5	5	5	5	7	7	7	7	3	1	3	0	1	1	0	0	1	0	0	0	0
286	5	6	6	5	5	5	4	5	3	4	3	3	4	3	4	4	3	3	3	4	4	4	3	3	4	3	4	4	5	6	6	5	3	1	2	0	1	1	0	0	1	0	0	0	0
287	6	5	4	7	7	6	4	4	4	5	5	4	4	3	3	2	5	4	5	5	4	5	4	5	3	4	5	3	7	6	7	6	3	1	2	1	1	0	0	1	1	0	0	0	0
288	5	6	6	5	6	7	3	4	3	5	3	3	4	5	4	3	4	4	3	4	4	3	3	3	2	3	2	2	4	4	5	6	3	1	3	1	1	1	0	0	1	0	0	0	0
289	6	6	6	6	5	5	4	3	4	4	3	2	4	2	2	4	4	3	3	4	4	4	4	4	4	4	2	4	6	6	6	6	3	2	2	1	1	1	1	0	1	1	1	1	0
290	5	7	5	5	4	7	4	5	4	4	3	5	4	4	3	4	2	1	2	5	4	4	5	4	4	3	4	4	7	7	6	7	3	2	2	1	1	1	1	0	1	0	0	1	0
291	6	7	6	7	6	7	4	5	4	4	5	4	3	5	4	4	4	5	4	4	4	5	5	4	4	5	4	4	6	6	7	5	3	1	1	1	1	1	0	1	1	0	0	0	0
292	5	6	7	6	6	7	4	5	5	4	5	4	4	5	4	5	4	5	4	4	5	5	4	4	5	4	5	4	5	6	5	6	3	2	2	0	1	1	1	0	1	0	1	1	0
293	6	7	7	6	7	7	5	5	4	5	5	4	4	5	4	4	4	4	4	4	5	5	5	5	4	5	4	5	7	7	6	5	3	1	3	0	1	1	0	1	1	0	1	0	0
294	5	7	6	5	6	7	5	4	4	5	4	5	4	5	4	5	2	1	2	5	4	5	4	5	4	4	5	4	7	6	7	6	3	1	2	1	1	0	0	1	1	0	0	0	0
295	5	5	5	5	4	5	4	3	3	4	4	3	4	3	4	3	4	3	2	4	3	2	4	2	4	4	3	4	6	4	4	5	3	1	1	1	1	1	0	0	0	0	0	0	0
296	5	7	7	4	5	5	5	4	4	4	5	5	5	4	3	4	4	3	3	5	4	4	4	5	4	5	4	4	7	6	5	5	3	2	2	1	1	1	1	1	0	1	1	0	0
297	7	7	7	7	7	7	4	5	2	4	4	4	5	4	5	4	2	2	1	4	5	2	2	2	1	4	2	3	7	7	7	5	3	2	2	1	1	1	0	1	1	1	0	0	0
298	6	6	6	5	4	6	4	3	4	3	4	4	3	4	3	4	4	3	4	4	3	4	4	4	4	4	3	4	6	6	4	5	3	1	2	1	1	1	1	0	0	1	0	0	0
299	6	5	5	4	3	3	4	5	4	4	5	4	5	4	3	4	2	1	1	4	5	4	4	5	4	5	5	4	6	5	5	7	3	1	3	1	1	0	0	0	1	0	1	0	0
300	4	5	5	3	3	3	4	4	4	4	4	4	4	4	4	4	2	2	2	4	4	4	3	3	3	3	3	3	4	4	4	4	3	2	2	1	1	1	1	1	1	1	1	1	0
301	6	6	6	5	5	5	4	5	4	4	5	3	5	4	5	5	4	3	4	4	5	5	5	4	5	5	5	3	6	5	7	6	3	2	2	1	1	1	0	0	0	0	0	0	0
302	5	7	7	5	5	5	4	4	3	4	3	3	3	3	3	3	3	2	2	4	4	4	3	3	3	4	4	4	5	5	5	5	3	2	2	0	0	1	0	1	1	0	0	0	0
303	7	7	5	5	5	5	5	5	4	4	5	5	5	5	4	4	1	1	1	5	5	5	5	5	4	5	5	5	5	6	6	6	3	2	3	1	1	1	1	1	1	1	1	1	1
304	5	7	7	2	1	1	5	5	3	3	3	3	5	5	5	5	3	3	3	5	5	3	3	4	3	3	3	3	5	5	5	5	3	2	2	1	0	1	0	1	1	0	0	0	0
305	4	4	4	4	4	4	4	4	4	4	4	4	4	4	4	4	3	3	3	4	4	4	4	4	4	4	4	4	6	6	6	6	3	2	2	1	1	1	1	1	1	1	1	1	0
306	5	5	6	4	4	5	4	3	4	4	4	4	4	4	4	4	3	3	3	4	4	4	4	4	4	3	3	3	5	6	6	5	3	1	3	1	1	1	1	0	1	0	0	0	0
307	6	7	7	5	5	5	4	3	3	3	3	4	4	5	4	4	4	4	4	4	4	3	4	3	3	4	4	4	5	6	6	6	3	2	2	1	1	1	1	0	0	0	0	0	0
308	5	4	4	3	3	3	4	4	3	3	3	3	3	3	3	3	4	3	3	3	3	3	3	3	3	3	3	3	4	4	4	4	3	2	2	1	0	0	0	0	0	0	0	0	0
309	4	4	4	4	4	4	3	3	3	4	4	3	4	4	4	4	3	3	3	3	3	3	3	3	3	3	3	3	4	4	4	4	3	2	2	0	0	1	0	0	1	0	0	0	1
310	5	6	5	5	5	6	4	5	5	5	5	3	4	4	4	4	4	4	4	5	5	4	3	3	3	4	3	3	6	6	6	6	3	2	2	0	0	1	1	0	1	0	0	0	1
311	2	4	4	4	4	4	4	4	4	4	4	4	4	4	4	4	3	3	3	3	3	3	3	3	3	3	3	3	4	4	4	4	3	2	3	1	1	1	1	0	1	0	0	0	0
312	5	5	5	2	4	3	4	3	2	3	3	3	4	4	3	4	3	3	3	2	2	3	4	3	3	4	4	3	4	5	5	5	3	2	3	1	1	1	1	0	1	0	0	0	0
313	6	5	6	4	4	4	4	4	3	4	5	5	5	4	4	4	2	2	2	4	4	4	4	3	3	4	5	5	5	5	6	6	3	1	3	1	1	0	1	0	0	0	1	1	0
314	6	5	6	6	5	5	4	4	3	3	4	4	3	4	4	3	4	3	4	4	4	3	4	3	4	4	3	4	6	5	6	5	3	2	2	1	1	1	0	0	0	0	0	0	0
315	6	5	6	6	5	6	4	3	4	4	3	4	4	3	4	3	4	3	4	4	4	3	4	3	4	4	3	4	6	5	5	6	3	1	2	1	1	1	0	0	0	0	0	0	0
316	6	5	5	5	6	4	4	3	4	3	4	3	4	4	3	4	4	3	4	4	4	3	4	3	4	4	3	4	6	6	5	5	3	1	2	1	1	1	0	1	0	0	0	0	0
317	5	7	6	6	7	6	4	5	3	4	3	4	4	5	4	5	4	5	4	4	5	5	3	4	3	4	3	5	6	7	5	6	3	1	2	1	1	1	0	0	1	0	0	1	0
318	4	4	5	5	5	5	3	5	3	5	4	2	4	5	3	4	3	4	4	4	4	3	3	3	3	4	4	3	4	5	5	6	3	2	2	0	0	1	0	1	1	0	0	0	0
319	5	7	7	4	5	5	5	5	3	5	5	5	3	3	4	5	3	2	2	4	4	4	3	3	3	4	3	3	5	5	5	5	3	1	2	1	1	1	0	0	1	0	0	0	0
320	5	6	6	6	6	7	5	4	5	5	5	5	4	4	5	4	4	5	5	5	5	4	5	5	4	5	4	4	7	7	6	6	3	1	3	1	1	1	0	0	1	0	1	0	0
321	5	6	6	5	5	5	4	4	3	4	3	4	4	3	2	3	3	3	2	4	4	3	3	3	2	4	4	4	6	5	4	6	3	1	2	1	1	0	0	0	0	1	1	0	0
322	6	5	7	3	2	6	5	4	4	5	4	2	5	5	1	3	4	3	4	5	4	4	5	5	4	2	1	5	7	5	6	7	3	1	3	1	1	1	0	0	1	0	0	0	0
323	6	7	7	6	5	6	5	4	5	5	4	5	4	3	5	5	2	4	3	5	4	4	2	3	2	4	3	2	7	6	7	7	3	2	1	1	1	1	0	0	1	0	1	0	0
324	5	4	3	2	2	2	5	5	5	2	5	5	5	5	4	5	3	2	2	3	4	4	5	4	4	4	3	3	4	5	4	5	3	2	2	1	1	1	1	1	1	1	0	0	0
325	6	7	6	5	6	6	4	5	4	4	4	5	5	4	4	4	4	5	4	4	4	5	4	5	4	4	4	3	5	6	6	6	3	1	2	0	1	1	0	0	1	0	0	0	0
326	6	7	7	7	6	7	4	4	5	5	5	5	5	5	5	4	5	5	5	4	4	4	3	3	3	2	2	2	5	5	6	6	3	1	2	0	1	1	0	1	1	0	0	0	0
327	6	5	6	5	6	5	4	5	4	5	4	5	4	4	5	4	4	5	4	4	5	4	4	5	4	4	4	5	6	5	6	5	3	2	2	0	0	1	1	1	0	0	0	0	0
328	6	7	7	6	7	6	4	5	4	5	4	4	5	5	4	4	4	5	5	4	5	4	4	5	4	4	5	5	6	7	6	7	3	1	2	0	1	1	1	0	1	1	1	1	0
329	5	6	5	6	5	6	4	3	4	4	3	4	4	3	4	4	4	5	4	4	4	5	4	5	4	4	4	5	6	6	5	6	3	1	2	1	0	1	0	1	0	0	0	0	0
330	6	5	6	6	5	6	4	4	5	4	4	5	5	4	4	5	4	3	4	4	4	3	4	4	5	4	3	4	6	5	5	6	3	1	2	1	1	0	0	1	1	0	0	0	0
331	6	5	6	5	6	5	4	3	4	4	3	5	3	4	5	4	4	5	4	4	5	4	4	3	4	4	5	4	6	5	6	6	3	2	2	1	1	0	0	1	1	0	0	0	0
332	6	5	6	6	5	6	4	5	4	4	3	4	5	4	3	4	4	3	4	4	4	5	4	3	4	4	3	4	6	5	5	6	3	1	2	1	0	1	0	1	1	0	0	0	0
333	6	5	5	4	4	4	4	4	3	4	4	4	3	3	3	3	3	3	4	4	4	4	3	3	2	4	3	3	5	6	6	6	3	1	2	0	1	1	0	0	0	0	0	0	0
334	6	7	6	5	6	7	5	4	4	5	4	5	4	4	5	3	2	1	2	5	4	5	4	5	4	5	3	3	7	6	6	5	3	1	2	1	1	1	0	0	1	0	0	0	0
335	4	6	5	4	5	5	2	3	3	3	4	4	4	4	4	4	2	2	3	3	3	3	4	4	3	3	3	3	4	4	4	4	3	2	1	1	0	1	1	1	1	0	0	0	1
336	6	7	7	6	7	6	4	5	5	4	4	5	4	5	5	4	4	5	4	5	5	4	4	5	5	4	5	4	5	6	5	6	3	1	2	1	1	1	1	0	1	0	1	0	0
337	4	7	7	5	5	6	5	4	5	5	4	5	4	5	4	4	3	4	5	4	4	5	5	4	5	4	4	3	6	6	7	6	3	1	3	0	1	1	1	1	1	1	0	1	0
338	4	6	6	4	5	5	4	5	4	5	4	4	5	3	4	4	2	3	3	4	5	4	4	5	4	4	3	4	5	5	6	6	3	1	3	1	1	1	0	0	1	0	1	0	0
339	5	5	5	3	3	3	4	4	4	4	4	2	4	4	4	4	2	2	2	4	4	4	4	4	4	4	4	4	5	5	5	5	3	1	3	1	1	1	1	1	1	1	1	1	0
340	6	7	7	7	6	6	5	4	5	4	5	4	5	5	4	4	4	4	5	5	5	4	4	5	4	2	2	1	5	7	6	5	3	2	3	0	0	1	0	1	1	1	0	1	0
341	5	6	6	5	5	5	5	4	4	5	4	5	4	4	3	3	2	3	3	3	4	3	3	4	3	4	4	4	6	6	6	4	3	1	3	0	1	1	0	1	1	1	0	0	0
342	5	6	7	7	6	7	4	5	4	5	4	5	4	5	3	4	5	4	4	4	5	4	3	4	4	5	4	4	6	6	6	5	3	1	3	0	1	1	0	0	1	0	1	0	0
343	6	7	7	6	6	7	4	5	4	4	5	4	4	5	4	4	4	4	5	5	5	4	5	5	4	5	5	5	6	7	6	6	3	1	2	1	1	1	0	0	1	1	0	0	0
344	6	7	5	4	3	3	4	5	3	4	5	3	4	4	3	4	2	1	1	4	5	4	3	2	1	3	4	5	5	6	7	5	3	1	1	0	0	0	0	1	1	0	1	0	0
345	6	6	5	5	6	6	4	5	4	4	5	4	4	5	4	4	2	1	2	4	5	4	4	5	4	4	5	4	5	6	6	5	3	1	2	0	1	1	0	0	1	0	0	0	0
346	5	7	6	5	6	7	4	5	5	4	4	5	4	5	4	5	2	3	2	4	5	4	3	4	5	4	5	4	5	6	7	6	3	1	2	1	1	1	0	0	1	0	0	0	0
347	5	7	6	6	7	6	5	4	4	5	4	5	4	5	4	4	3	4	4	5	4	5	4	4	5	3	4	4	6	7	6	6	3	1	2	1	1	0	1	1	1	0	0	0	0
348	5	7	5	6	7	7	3	4	4	4	4	3	4	4	4	5	5	5	4	5	5	5	4	3	3	3	4	3	6	5	5	7	3	1	2	1	1	1	0	0	0	0	0	0	0
349	7	5	7	7	5	7	5	4	4	5	5	4	3	4	5	4	5	4	4	5	4	5	5	4	4	4	4	5	7	6	6	5	3	2	2	1	1	0	0	0	0	0	0	0	0
350	5	7	7	4	4	4	5	2	4	4	5	5	4	3	4	4	2	1	1	5	5	5	4	4	4	4	4	3	6	6	7	7	3	1	2	1	1	1	1	0	1	0	0	0	0
351	6	5	7	4	5	7	4	5	4	4	5	5	4	5	4	5	4	5	5	4	5	5	2	2	1	1	1	2	5	6	6	7	3	1	2	1	1	0	0	0	1	0	0	0	0
352	3	4	3	3	4	4	4	5	3	4	4	4	3	4	3	4	4	2	3	3	4	4	5	4	4	4	3	4	5	6	7	6	3	1	1	1	1	1	1	0	1	1	0	0	0
353	5	5	4	6	5	6	5	4	5	5	5	4	5	5	4	5	2	2	2	5	4	5	5	2	4	4	2	3	7	7	5	7	3	2	3	1	1	1	0	0	1	0	0	0	0
354	6	7	7	4	5	5	4	4	2	5	4	5	4	4	2	3	2	4	4	5	5	4	4	3	2	4	4	3	5	6	7	6	3	1	2	1	1	1	0	0	1	0	0	0	0
355	6	4	5	6	5	5	4	3	4	4	3	4	3	3	4	3	4	3	4	3	3	4	3	4	3	3	4	3	6	5	5	6	3	2	2	1	1	1	0	0	1	1	0	0	0
356	7	7	7	7	7	7	5	5	5	5	5	5	5	5	5	5	2	2	2	5	5	5	5	5	5	5	5	5	7	7	7	7	3	1	3	1	1	1	1	1	1	1	1	0	0
357	7	7	7	6	6	6	5	5	4	5	5	5	4	5	5	5	4	4	4	4	4	5	3	3	3	4	3	3	5	5	5	6	3	1	2	1	1	1	0	0	1	0	0	0	0
358	6	5	5	6	5	6	4	5	4	4	5	4	4	3	4	4	4	3	4	5	4	3	4	3	4	4	3	4	6	6	5	5	3	2	2	1	1	0	0	0	0	0	0	0	0
359	6	6	4	7	6	5	5	4	3	5	4	5	4	4	4	3	5	3	4	5	5	4	3	4	5	4	3	5	6	7	5	6	3	2	2	1	1	1	0	0	1	0	0	0	0
360	6	7	7	5	5	6	4	5	3	4	3	2	3	4	2	1	3	2	3	4	5	4	4	5	4	4	4	4	6	5	5	7	3	1	2	0	1	1	1	0	1	0	0	0	0
361	3	4	3	4	5	5	4	5	5	4	4	4	5	4	5	5	5	3	5	5	5	4	4	3	5	5	5	4	7	7	6	4	3	2	2	1	1	1	1	0	1	0	1	0	0
362	5	6	6	6	6	5	4	5	4	5	4	3	4	3	3	4	2	1	1	5	5	4	5	4	4	4	3	4	6	7	6	5	3	1	2	0	1	1	1	0	1	0	0	0	0
363	4	5	5	5	5	5	4	4	3	4	4	3	4	4	4	4	3	3	4	4	3	4	4	4	4	4	4	4	5	5	6	5	3	2	1	1	1	1	1	0	1	0	0	0	0
364	6	5	6	6	5	6	4	4	3	4	3	3	4	3	4	4	4	5	4	4	4	5	4	4	5	4	5	4	6	5	6	6	3	1	2	1	1	1	0	0	0	0	0	0	0
365	6	5	6	6	5	6	4	3	4	4	3	5	4	4	3	4	4	5	4	4	4	5	4	4	5	4	4	3	6	6	7	6	3	2	2	1	1	1	0	0	0	0	0	0	0
366	5	6	6	3	3	4	5	5	4	3	4	3	2	2	1	1	2	3	2	4	5	4	5	3	2	2	3	3	5	4	6	5	3	1	2	0	1	1	0	0	0	0	0	0	0
367	6	7	6	6	5	7	5	4	3	4	4	5	4	4	5	5	4	4	5	5	4	4	4	5	5	4	5	4	6	7	6	6	3	1	1	1	1	1	0	0	1	0	1	0	0
368	5	7	6	4	4	4	5	5	4	4	5	3	4	5	5	5	3	4	2	5	5	4	5	5	5	3	4	4	5	5	6	6	3	2	2	0	0	0	0	0	1	0	0	0	0
369	7	7	7	4	4	4	4	4	4	4	4	4	4	4	4	4	4	4	4	5	5	5	5	5	5	4	4	4	7	7	7	7	3	1	2	1	1	0	0	0	0	0	0	0	0
370	5	6	7	7	7	7	5	5	4	5	5	5	4	5	4	4	1	1	2	5	5	5	4	5	4	5	5	5	7	7	6	7	3	1	1	1	1	1	1	1	1	0	1	0	0
371	6	7	7	7	7	7	5	5	4	4	5	4	5	5	5	5	2	1	1	5	4	4	5	5	5	4	5	5	7	7	7	7	3	1	2	1	1	1	0	1	1	0	0	0	0
372	6	5	6	6	5	6	4	3	4	5	4	3	4	5	4	3	4	4	5	4	3	4	4	3	5	4	4	5	7	5	5	6	3	1	2	1	1	1	0	0	0	0	0	0	0
373	4	4	4	5	6	6	4	5	4	5	4	5	4	3	3	2	3	2	3	4	3	5	4	4	3	2	3	3	6	6	5	4	3	1	2	1	1	1	0	0	0	0	1	0	0
374	5	6	7	3	2	2	4	5	5	4	4	4	5	4	4	5	4	3	4	5	5	4	4	3	4	5	5	4	5	6	6	7	3	1	1	1	1	1	0	0	0	0	0	0	0
375	6	6	7	6	5	6	4	5	4	4	4	4	3	3	2	2	3	2	4	5	5	3	2	4	2	3	2	3	5	6	4	4	3	1	2	0	1	1	0	0	1	0	0	0	0
376	5	6	6	3	3	3	5	5	5	5	5	5	5	5	5	5	3	4	4	5	5	5	5	5	5	5	5	5	7	7	7	7	3	1	2	1	1	1	1	0	1	0	0	0	0
377	6	7	7	6	6	7	4	5	4	4	5	4	5	5	4	3	4	3	4	2	3	2	4	3	4	3	3	4	6	7	6	7	3	1	2	1	1	1	0	0	1	0	0	0	0
378	7	7	6	7	6	7	4	4	5	4	5	5	5	4	3	3	4	3	4	3	3	4	3	3	4	3	4	4	6	6	7	6	3	2	2	1	1	1	0	0	1	0	0	0	0
379	5	6	7	4	4	5	4	3	4	4	3	3	4	3	5	3	2	2	3	5	5	4	5	4	3	5	4	4	5	6	5	4	3	1	2	1	0	1	0	0	0	0	0	0	0
380	7	6	7	7	6	7	5	4	5	4	5	4	3	4	5	4	5	4	5	5	4	5	4	4	5	5	4	5	6	7	6	7	3	2	1	0	1	0	0	1	0	0	1	0	0
381	5	6	6	5	6	5	4	5	4	5	5	5	5	4	4	4	2	2	1	4	5	5	3	3	2	4	4	5	6	7	7	6	3	1	2	0	1	1	0	0	1	0	1	0	0
382	4	6	5	7	4	4	5	3	2	4	3	2	4	5	4	4	3	4	4	4	4	3	2	4	2	4	2	4	7	6	5	5	3	1	2	1	0	1	0	0	1	0	0	0	0
383	7	6	6	7	6	5	4	4	5	4	5	4	3	5	4	3	4	5	4	4	3	4	5	4	3	3	4	4	6	5	7	6	3	2	2	1	1	0	0	0	0	0	0	0	0
384	6	5	6	6	5	6	3	4	5	3	3	5	3	5	4	4	3	4	3	5	4	3	4	5	3	4	5	3	6	5	7	4	3	1	2	1	0	1	1	0	0	1	0	0	0
385	6	5	5	6	7	7	4	4	5	4	4	5	5	4	5	4	4	5	5	4	4	5	5	4	4	4	5	4	5	5	6	7	3	2	2	1	1	1	1	0	1	0	1	0	0
386	5	7	7	4	5	3	5	2	3	3	4	4	5	5	3	5	4	5	3	5	4	5	5	4	3	2	3	3	6	6	5	7	3	1	1	0	0	1	0	0	1	0	1	1	0
387	5	7	6	5	5	6	5	5	4	4	3	4	4	5	4	5	2	4	4	4	4	4	3	3	2	4	3	4	6	6	6	6	3	1	2	1	1	0	0	1	1	0	0	0	0
388	5	6	6	5	6	7	4	5	3	3	4	4	3	4	4	5	2	3	3	4	4	5	4	3	3	4	3	3	7	6	5	4	3	1	3	1	1	1	0	0	1	0	0	0	0
389	7	7	7	7	7	7	5	5	5	5	5	5	5	5	5	5	4	4	4	5	5	5	5	5	5	5	5	5	7	7	7	7	3	1	2	0	1	1	0	0	1	0	0	0	0
390	7	7	7	7	7	7	5	5	5	5	5	5	5	5	5	5	3	5	5	3	4	2	1	3	3	3	2	2	4	4	4	4	3	1	2	1	1	1	0	0	1	0	0	0	0
391	7	6	5	5	6	6	5	4	4	3	4	4	3	4	4	3	5	4	4	5	4	3	4	4	5	4	3	4	7	6	5	5	3	2	2	1	0	1	0	0	0	0	0	0	0
392	7	7	7	7	7	7	5	5	5	5	5	5	5	5	5	5	5	5	5	5	5	5	5	5	5	5	5	5	7	7	7	7	3	1	2	0	1	1	0	1	1	0	0	0	0
393	6	7	7	4	3	4	4	5	5	4	4	2	4	2	5	5	2	1	2	4	5	5	1	3	2	4	3	4	6	5	6	7	3	2	1	1	1	0	0	0	1	0	0	0	0
394	7	7	7	1	1	1	5	5	5	5	5	5	5	5	5	5	1	1	1	5	5	5	5	5	5	5	5	5	7	7	7	7	3	2	3	1	1	1	0	0	0	0	0	0	0
395	5	5	6	7	7	7	5	5	2	4	4	5	5	5	3	3	2	2	2	4	4	4	5	4	4	5	4	4	7	7	7	6	3	1	1	0	1	0	0	0	0	0	0	0	0
396	5	6	4	5	6	5	4	5	4	3	4	5	3	4	3	3	3	3	4	4	4	3	4	3	4	4	4	3	6	5	5	4	3	1	2	1	1	1	0	0	0	0	0	0	0
397	5	5	6	5	6	6	4	4	4	4	4	4	4	4	4	4	2	2	2	4	4	4	4	4	4	4	4	4	6	6	5	6	3	1	1	1	1	1	0	0	1	1	0	0	0
398	4	6	5	4	4	5	4	5	4	4	3	4	4	5	3	3	2	3	3	4	5	4	4	3	4	3	4	3	6	6	6	5	3	2	2	1	1	1	0	0	1	0	0	0	0
399	5	6	5	4	4	5	4	4	3	4	4	3	4	4	3	3	3	3	4	4	4	4	3	4	4	3	3	3	5	5	4	5	3	1	3	1	1	1	0	0	0	0	0	0	0
400	4	6	5	5	5	6	4	3	4	3	4	2	4	4	4	4	3	4	4	2	3	4	2	2	1	4	3	3	3	3	3	5	3	1	1	1	1	0	0	0	0	0	0	0	0
401	2	3	3	5	4	4	5	4	4	5	5	3	4	4	3	4	2	3	3	4	4	4	4	4	4	4	4	4	6	6	6	6	3	1	2	1	1	1	0	0	1	0	0	0	0
402	6	4	4	3	2	2	4	4	2	3	3	4	2	4	3	3	4	5	5	4	3	3	4	3	4	3	4	3	6	5	4	4	3	2	2	1	1	1	1	0	1	0	0	0	0
403	4	6	7	5	4	5	4	3	4	5	4	5	4	4	4	3	5	4	5	4	4	4	4	4	5	4	3	4	6	7	6	6	3	1	2	1	1	1	1	0	0	0	0	0	0
404	6	5	6	5	4	5	5	4	3	4	5	4	3	5	4	5	4	3	4	5	4	3	2	3	5	5	3	4	4	5	6	7	3	1	2	1	1	0	0	0	0	0	1	0	0
405	5	7	7	4	5	6	4	4	4	4	4	3	4	4	4	4	3	5	4	5	5	4	4	3	4	3	4	4	6	5	5	6	3	1	1	1	0	0	0	0	1	0	0	0	0
406	5	6	7	4	5	4	4	5	3	4	4	4	3	5	4	3	2	2	3	4	3	5	3	4	2	4	3	4	5	6	4	5	3	1	2	0	0	1	0	1	1	0	0	0	0
407	6	7	7	5	7	7	4	4	4	4	3	3	4	3	4	3	4	5	4	5	5	3	3	4	4	4	3	3	6	6	6	6	3	1	2	0	1	1	1	0	1	0	0	0	0
408	6	7	6	6	5	6	4	4	5	4	4	5	4	4	5	4	4	5	4	4	5	4	4	4	5	4	4	3	6	5	6	6	3	2	2	1	1	1	0	0	0	0	0	0	0
409	6	7	7	5	6	7	4	3	2	3	2	3	4	5	4	4	2	4	4	5	4	3	2	4	3	4	2	4	7	6	7	3	3	1	2	0	1	1	1	0	1	0	0	0	0
410	3	3	4	7	7	6	5	5	5	4	4	5	4	4	4	3	3	4	3	4	4	5	4	3	4	2	2	3	6	7	7	6	3	1	2	1	1	1	0	0	1	0	0	0	0
411	6	7	7	5	6	7	4	5	3	4	3	5	3	2	2	3	5	5	5	3	3	2	2	3	3	2	3	3	5	6	6	5	3	1	2	0	1	1	0	0	1	0	1	0	0
412	6	6	6	5	6	6	3	4	4	5	4	4	4	3	5	5	4	4	4	4	5	3	4	4	4	4	4	3	7	6	6	7	3	1	2	0	1	1	1	0	1	1	0	0	0
413	5	6	6	5	5	5	4	4	3	4	3	4	4	3	4	5	3	2	2	4	4	3	3	4	2	3	2	3	5	6	4	5	3	1	2	1	1	1	0	0	0	0	0	0	0
414	7	7	7	7	7	7	5	1	1	5	1	5	5	5	5	5	1	1	1	5	5	5	1	5	1	5	5	5	7	7	7	7	3	1	2	1	1	1	0	0	1	0	0	0	0
415	5	6	6	3	4	3	4	4	5	4	3	4	5	4	3	4	2	3	2	4	5	4	4	4	5	4	3	4	6	5	6	5	3	2	2	1	1	0	0	0	1	0	1	0	0
416	4	6	4	2	1	2	4	4	5	5	5	5	4	4	3	4	2	2	2	4	4	4	4	3	4	3	3	4	7	7	7	4	3	1	2	0	1	1	0	0	0	0	0	0	0
417	6	5	6	5	6	6	5	5	5	5	3	4	4	5	4	5	2	1	2	4	4	5	5	5	4	2	3	2	6	7	7	6	3	1	2	1	1	0	0	1	1	0	0	0	0
